# Supplementary material for: Large-Scale Functional Genomics Screen to Identify Modulators of Human β-Cell Insulin Secretion
Source: Biomedicines. 2022 Jan 4;10(1):103. doi: 10.3390/biomedicines10010103 (PMC8773179; doi:10.3390/biomedicines10010103)
Supplement: Supplementary file 1 [file biomedicines-10-00103-s001.zip]

Archive with 1 entries (1 files):
- biomedicines-1508980-supplementary.pdf
